# Supplementary material for: Family in Crisis: Do Halfway Houses Perform Better Than Families with Expressed Emotion toward Patients with Schizophrenia? A Direct Adjusted Comparison
Source: Healthcare (Basel). 2024 Feb 1;12(3):375. doi: 10.3390/healthcare12030375 (PMC10855104; doi:10.3390/healthcare12030375)
Supplement: Supplementary file 1 [file healthcare-12-00375-s001.zip]

Archive with 1 entries (1 files):
- healthcare-2838582-supplementary.pdf
